# Supplementary material for: Improving the Process of Shared Decision-Making by Integrating Online Structured Information and Self-Assessment Tools
Source: J Pers Med. 2022 Feb 10;12(2):256. doi: 10.3390/jpm12020256 (PMC8879344; doi:10.3390/jpm12020256)
Supplement: Supplementary file 1 [file jpm-12-00256-s001.zip]

Archive with 1 entries (1 files):
- Supplementary File 0217.pdf
